# Supplementary material for: Prognostic Significance of CD163+ and/or CD206+ Tumor-Associated Macrophages Is Linked to Their Spatial Distribution and Tumor-Infiltrating Lymphocytes in Breast Cancer
Source: Cancers (Basel). 2024 Jun 5;16(11):2147. doi: 10.3390/cancers16112147 (PMC11172176; doi:10.3390/cancers16112147)
Supplement: Supplementary file 1 [file cancers-16-02147-s001.zip]

Archive with 1 entries (1 files):
- cancers-3007187-supplementary.pdf
